# Supplementary material for: A Strand-Specific Quantitative RT-PCR Method for Detecting vRNA, cRNA, and mRNA of H7N9 Avian Influenza Virus in a Mouse Model
Source: Viruses. 2025 Jul 17;17(7):1007. doi: 10.3390/v17071007 (PMC12300611; doi:10.3390/v17071007)
Supplement: Supplementary file 1 [file viruses-17-01007-s001.zip]

Archive with 1 entries (1 files):
- viruses-3716756-supplementary.docx
